# Supplementary material for: Vapor Phase Synthesis of SnS Facilitated by Ligand-Driven “Launch Vehicle” Effect in Tin Precursors
Source: Molecules. 2021 Sep 3;26(17):5367. doi: 10.3390/molecules26175367 (PMC8433875; doi:10.3390/molecules26175367)
Supplement: Supplementary file 1 [file molecules-26-05367-s001.zip]

Archive with 1 entries (1 files):
- molecules-1356699-supplementary.pdf
